# Supplementary material for: The Effect on the Transcriptome of Anemone coronaria following Infection with Rust (Tranzschelia discolor)
Source: PLoS One. 2015 Mar 13;10(3):e0118565. doi: 10.1371/journal.pone.0118565 (PMC4359109; doi:10.1371/journal.pone.0118565)
Supplement: S1 Table — (XLS) [file pone.0118565.s001.xls]

## Sheet: Foglio1
Fisher's Exact Test
GO Term	Name	Type	FDR	single test p-Value	# in test group	# in reference group	# non annot test	# non annot reference group	Over/Under
GO:0015976	carbon utilization	P	2e-124	5.5e-128	32	562	16714	16229	under
GO:0022613	ribonucleoprotein complex biogenesis	P	6.5e-106	5.3e-109	336	1153	16410	15638	under
GO:0042254	ribosome biogenesis	P	6.5e-106	5.3e-109	336	1153	16410	15638	under
GO:0071843	cellular component biogenesis at cellular level	P	1e-104	1.1e-107	346	1164	16400	15627	under
GO:0042180	cellular ketone metabolic process	P	2.4e-71	3.3e-74	633	1428	16113	15363	under
GO:0009507	chloroplast	C	6.6e-71	1.1e-73	4943	6535	11803	10256	under
GO:0006094	gluconeogenesis	P	1.1e-70	2.1e-73	33	368	16713	16423	under
GO:0046364	monosaccharide biosynthetic process	P	2.7e-69	5.9e-72	37	374	16709	16417	under
GO:0019319	hexose biosynthetic process	P	5e-69	1.2e-71	36	370	16710	16421	under
GO:0046165	alcohol biosynthetic process	P	7.8e-68	2.3e-70	41	379	16705	16412	under
GO:0044435	plastid part	C	8.9e-68	2.9e-70	2754	4067	13992	12724	under
GO:0044434	chloroplast part	C	1.5e-67	5.3e-70	2752	4062	13994	12729	under
GO:0019752	carboxylic acid metabolic process	P	1.7e-67	7e-70	621	1382	16125	15409	under
GO:0043436	oxoacid metabolic process	P	1.7e-67	7e-70	621	1382	16125	15409	under
GO:0006082	organic acid metabolic process	P	2.7e-67	1.2e-69	622	1382	16124	15409	under
GO:0046487	glyoxylate metabolic process	P	1.8e-66	8.4e-69	20	311	16726	16480	under
GO:0009536	plastid	C	1.9e-65	9.2e-68	6386	7981	10360	8810	under
GO:0016020	membrane	C	1.1e-64	5.8e-67	6093	7668	10653	9123	under
GO:0009573	chloroplast ribulose bisphosphate carboxylase complex	C	1.6e-63	9.4e-66	4	239	16742	16552	under
GO:0048492	ribulose bisphosphate carboxylase complex	C	1.6e-63	9.4e-66	4	239	16742	16552	under
GO:0006081	cellular aldehyde metabolic process	P	8.7e-63	5.2e-65	25	313	16721	16478	under
GO:0034637	cellular carbohydrate biosynthetic process	P	5.3e-62	3.3e-64	68	422	16678	16369	under
GO:0015979	photosynthesis	P	6.5e-59	4.2e-61	4292	5685	12454	11106	under
GO:0043234	protein complex	C	1.2e-56	8.4e-59	3305	4569	13441	12222	under
GO:0006118	electron transport	P	6e-54	4.2e-56	78	410	16668	16381	under
GO:0009066	aspartate family amino acid metabolic process	P	8.4e-50	6.2e-52	132	499	16614	16292	under
GO:0009532	plastid stroma	C	2.2e-48	1.8e-50	45	311	16701	16480	under
GO:0009570	chloroplast stroma	C	2.2e-48	1.8e-50	45	311	16701	16480	under
GO:0044085	cellular component biogenesis	P	1.1e-45	9.1e-48	745	1393	16001	15398	under
GO:0009579	thylakoid	C	6.2e-44	5.2e-46	3183	4276	13563	12515	under
GO:0032787	monocarboxylic acid metabolic process	P	1.3e-43	1.2e-45	174	542	16572	16249	under
GO:0016021	integral to membrane	C	3e-43	2.7e-45	3077	4149	13669	12642	under
GO:0031224	intrinsic to membrane	C	3.7e-43	3.4e-45	3080	4151	13666	12640	under
GO:0044425	membrane part	C	1.4e-42	1.3e-44	3891	5036	12855	11755	under
GO:0034357	photosynthetic membrane	C	6.6e-42	6.4e-44	3014	4061	13732	12730	under
GO:0009522	photosystem I	C	8e-42	8e-44	2439	3410	14307	13381	under
GO:0044436	thylakoid part	C	9.7e-42	1e-43	3027	4073	13719	12718	under
GO:0071841	cellular component organization or biogenesis at cellular level	P	4.7e-40	5e-42	898	1545	15848	15246	under
GO:0009521	photosystem	C	5.8e-40	6.3e-42	2662	3640	14084	13151	under
GO:0006555	methionine metabolic process	P	2.4e-38	2.6e-40	98	378	16648	16413	under
GO:0006020	inositol metabolic process	P	6.7e-38	7.7e-40	4	151	16742	16640	under
GO:0071840	cellular component organization or biogenesis	P	8.3e-38	9.7e-40	927	1561	15819	15230	under
GO:0042651	thylakoid membrane	C	1.2e-37	1.4e-39	2514	3442	14232	13349	under
GO:0055035	plastid thylakoid membrane	C	3.2e-37	4e-39	2498	3418	14248	13373	under
GO:0009535	chloroplast thylakoid membrane	C	3.8e-37	4.7e-39	2498	3417	14248	13374	under
GO:0031976	plastid thylakoid	C	1.3e-36	1.6e-38	2593	3518	14153	13273	under
GO:0031984	organelle subcompartment	C	1.3e-36	1.6e-38	2593	3518	14153	13273	under
GO:0009534	chloroplast thylakoid	C	1.5e-36	2e-38	2593	3517	14153	13274	under
GO:0019751	polyol metabolic process	P	1.6e-36	2.2e-38	6	154	16740	16637	under
GO:0000096	sulfur amino acid metabolic process	P	7.1e-36	9.8e-38	107	382	16639	16409	under
GO:0006520	cellular amino acid metabolic process	P	5e-35	7e-37	414	855	16332	15936	under
GO:0044446	intracellular organelle part	C	5.7e-35	8.2e-37	3792	4817	12954	11974	under
GO:0044422	organelle part	C	6.6e-35	9.7e-37	3793	4817	12953	11974	under
GO:0006000	fructose metabolic process	P	1.2e-34	1.8e-36	13	171	16733	16620	under
GO:0006144	purine base metabolic process	P	1.8e-34	2.7e-36	33	224	16713	16567	under
GO:0044106	cellular amine metabolic process	P	2.6e-34	4.1e-36	423	862	16323	15929	under
GO:0006013	mannose metabolic process	P	1.4e-33	2.2e-35	15	173	16731	16618	under
GO:0009112	nucleobase metabolic process	P	4.2e-33	6.8e-35	38	230	16708	16561	under
GO:0006790	sulfur metabolic process	P	2.1e-29	3.4e-31	265	600	16481	16191	under
GO:0043227	membrane-bounded organelle	C	2.5e-29	4.1e-31	8787	9868	7959	6923	under
GO:0043231	intracellular membrane-bounded organelle	C	2.5e-29	4.1e-31	8787	9868	7959	6923	under
GO:0009308	amine metabolic process	P	3e-29	5.1e-31	485	907	16261	15884	under
GO:0044237	cellular metabolic process	P	1.1e-26	2e-28	9421	10443	7325	6348	under
GO:0044283	small molecule biosynthetic process	P	6.4e-23	1.1e-24	838	1298	15908	15493	under
GO:0009987	cellular process	P	1.2e-22	2.1e-24	11149	12043	5597	4748	under
GO:0010467	gene expression	P	2e-21	3.7e-23	1965	1423	14781	15368	over
GO:0006412	translation	P	1.2e-19	2.2e-21	1751	1259	14995	15532	over
GO:0051181	cofactor transport	P	1.3e-18	2.6e-20	0	66	16746	16725	under
GO:0015886	heme transport	P	1.3e-18	2.6e-20	0	66	16746	16725	under
GO:0034645	cellular macromolecule biosynthetic process	P	1.8e-18	3.5e-20	1898	1401	14848	15390	over
GO:0034641	cellular nitrogen compound metabolic process	P	2.1e-18	4.1e-20	1523	2046	15223	14745	under
GO:0043228	non-membrane-bounded organelle	C	4e-18	8.1e-20	2041	1531	14705	15260	over
GO:0043232	intracellular non-membrane-bounded organelle	C	4e-18	8.1e-20	2041	1531	14705	15260	over
GO:0005198	structural molecule activity	F	5.5e-18	1.1e-19	1687	1223	15059	15568	over
GO:0003735	structural constituent of ribosome	F	9.3e-18	1.9e-19	1584	1137	15162	15654	over
GO:0003824	catalytic activity	F	9.4e-17	2e-18	6349	5597	10397	11194	over
GO:0006807	nitrogen compound metabolic process	P	9.6e-17	2e-18	1591	2097	15155	14694	under
GO:0003676	nucleic acid binding	F	1.8e-16	3.9e-18	1363	963	15383	15828	over
GO:0030529	ribonucleoprotein complex	C	2.5e-16	5.4e-18	1827	1367	14919	15424	over
GO:0009765	photosynthesis, light harvesting	P	9.2e-16	2e-17	1375	1837	15371	14954	under
GO:0005488	binding	F	1.1e-15	2.4e-17	7426	6678	9320	10113	over
GO:0016567	protein ubiquitination	P	1.2e-15	2.8e-17	41	157	16705	16634	under
GO:0032446	protein modification by small protein conjugation	P	2.9e-15	6.7e-17	42	157	16704	16634	under
GO:0006091	generation of precursor metabolites and energy	P	4.9e-15	1.1e-16	2047	2577	14699	14214	under
GO:0019684	photosynthesis, light reaction	P	5.8e-15	1.4e-16	1404	1857	15342	14934	under
GO:0032991	macromolecular complex	C	2.2e-14	5.1e-16	5266	5983	11480	10808	under
GO:0044444	cytoplasmic part	C	5.4e-14	1.3e-15	9756	10500	6990	6291	under
GO:0006725	cellular aromatic compound metabolic process	P	7.6e-14	1.8e-15	302	529	16444	16262	under
GO:0070647	protein modification by small protein conjugation or removal	P	8.8e-14	2.2e-15	49	162	16697	16629	under
GO:0005840	ribosome	C	9.9e-14	2.5e-15	1670	1264	15076	15527	over
GO:0019538	protein metabolic process	P	2.9e-13	7.1e-15	3242	2705	13504	14086	over
GO:0030635	acetate derivative metabolic process	P	4.2e-13	1.1e-14	2	56	16744	16735	under
GO:0030636	acetate derivative biosynthetic process	P	4.2e-13	1.1e-14	2	56	16744	16735	under
GO:0030638	polyketide metabolic process	P	4.2e-13	1.1e-14	2	56	16744	16735	under
GO:0030639	polyketide biosynthetic process	P	4.2e-13	1.1e-14	2	56	16744	16735	under
GO:0006083	acetate metabolic process	P	4.2e-13	1.1e-14	2	56	16744	16735	under
GO:0042181	ketone biosynthetic process	P	4.2e-13	1.1e-14	2	56	16744	16735	under
GO:0019413	acetate biosynthetic process	P	4.2e-13	1.1e-14	2	56	16744	16735	under
GO:0044267	cellular protein metabolic process	P	4.5e-13	1.2e-14	2892	2385	13854	14406	over
GO:0044281	small molecule metabolic process	P	4.6e-13	1.3e-14	2039	2530	14707	14261	under
GO:0042967	acyl-carrier-protein biosynthetic process	P	5.1e-13	1.4e-14	43	147	16703	16644	under
GO:0071842	cellular component organization at cellular level	P	9.9e-13	2.8e-14	516	303	16230	16488	over
GO:0043226	organelle	C	3.7e-12	1e-13	10278	10963	6468	5828	under
GO:0043229	intracellular organelle	C	3.7e-12	1e-13	10278	10963	6468	5828	under
GO:0022607	cellular component assembly	P	1.3e-11	3.7e-13	419	236	16327	16555	over
GO:0071844	cellular component assembly at cellular level	P	2.1e-11	6.2e-13	409	230	16337	16561	over
GO:0065003	macromolecular complex assembly	P	3.5e-11	1e-12	415	236	16331	16555	over
GO:0009059	macromolecule biosynthetic process	P	3.5e-11	1e-12	1941	1547	14805	15244	over
GO:0044260	cellular macromolecule metabolic process	P	5.5e-11	1.6e-12	3316	2824	13430	13967	over
GO:0034622	cellular macromolecular complex assembly	P	5.7e-11	1.7e-12	405	230	16341	16561	over
GO:0043933	macromolecular complex subunit organization	P	1.6e-10	4.8e-12	427	250	16319	16541	over
GO:0016051	carbohydrate biosynthetic process	P	2.5e-10	7.7e-12	611	870	16135	15921	under
GO:0034621	cellular macromolecular complex subunit organization	P	2.7e-10	8.2e-12	417	244	16329	16547	over
GO:0003723	RNA binding	F	1e-09	3.2e-11	779	544	15967	16247	over
GO:0044464	cell part	C	1.4e-09	4.4e-11	13029	13554	3717	3237	under
GO:0005623	cell	C	1.5e-09	4.9e-11	13030	13554	3716	3237	under
GO:0005737	cytoplasm	C	2e-09	6.3e-11	10686	11285	6060	5506	under
GO:0009941	chloroplast envelope	C	2.7e-09	8.6e-11	118	240	16628	16551	under
GO:0009526	plastid envelope	C	2.8e-09	9.2e-11	121	244	16625	16547	under
GO:0043170	macromolecule metabolic process	P	3.1e-09	1e-10	3695	3225	13051	13566	over
GO:0006030	chitin metabolic process	P	4.1e-09	1.4e-10	37	1	16709	16790	over
GO:0006996	organelle organization	P	6.4e-09	2.1e-10	269	142	16477	16649	over
GO:0000272	polysaccharide catabolic process	P	1.1e-08	3.6e-10	48	5	16698	16786	over
GO:0016043	cellular component organization	P	1.2e-08	3.9e-10	589	397	16157	16394	over
GO:0006032	chitin catabolic process	P	1.5e-08	5.2e-10	35	1	16711	16790	over
GO:0006804	peroxidase reaction	P	1.6e-08	5.4e-10	8	56	16738	16735	under
GO:0006119	oxidative phosphorylation	P	2.3e-08	7.9e-10	58	145	16688	16646	under
GO:0006803	glutathione conjugation reaction	P	2.4e-08	8.5e-10	3	42	16743	16749	under
GO:0004568	chitinase activity	F	2.9e-08	1e-09	34	1	16712	16790	over
GO:0006733	oxidoreduction coenzyme metabolic process	P	4.2e-08	1.5e-09	178	311	16568	16480	under
GO:0009057	macromolecule catabolic process	P	4.7e-08	1.7e-09	154	66	16592	16725	over
GO:0003796	lysozyme activity	F	9.8e-08	3.5e-09	28	0	16718	16791	over
GO:0006549	isoleucine metabolic process	P	1.3e-07	4.9e-09	13	63	16733	16728	under
GO:0051276	chromosome organization	P	3.1e-07	1.1e-08	176	85	16570	16706	over
GO:0008152	metabolic process	P	4e-07	1.5e-08	11055	11572	5691	5219	under
GO:0006026	aminoglycan catabolic process	P	4.3e-07	1.6e-08	39	4	16707	16787	over
GO:0005622	intracellular	C	4.7e-07	1.7e-08	11768	12266	4978	4525	under
GO:0042435	indole derivative biosynthetic process	P	5.3e-07	2e-08	18	70	16728	16721	under
GO:0042430	indole and derivative metabolic process	P	5.7e-07	2.2e-08	23	79	16723	16712	under
GO:0006749	glutathione metabolic process	P	5.8e-07	2.2e-08	7	47	16739	16744	under
GO:0006551	leucine metabolic process	P	5.8e-07	2.3e-08	14	62	16732	16729	under
GO:0016787	hydrolase activity	F	6.5e-07	2.6e-08	1830	1528	14916	15263	over
GO:0006325	chromatin organization	P	6.5e-07	2.5e-08	172	84	16574	16707	over
GO:0006732	coenzyme metabolic process	P	9.1e-07	3.6e-08	287	434	16459	16357	under
GO:0015992	proton transport	P	9.7e-07	3.9e-08	225	357	16521	16434	under
GO:0006818	hydrogen transport	P	9.7e-07	3.9e-08	225	357	16521	16434	under
GO:0044424	intracellular part	C	1.2e-06	4.6e-08	11514	12004	5232	4787	under
GO:0006333	chromatin assembly or disassembly	P	1.3e-06	5.4e-08	161	78	16585	16713	over
GO:0006575	cellular amino acid derivative metabolic process	P	1.3e-06	5.4e-08	33	94	16713	16697	under
GO:0009225	nucleotide-sugar metabolic process	P	1.4e-06	5.6e-08	6	43	16740	16748	under
GO:0006566	threonine metabolic process	P	1.4e-06	5.9e-08	15	62	16731	16729	under
GO:0006568	tryptophan metabolic process	P	1.4e-06	5.8e-08	22	75	16724	16716	under
GO:0006586	indolalkylamine metabolic process	P	1.4e-06	5.8e-08	22	75	16724	16716	under
GO:0008171	O-methyltransferase activity	F	1.6e-06	6.8e-08	84	28	16662	16763	over
GO:0046394	carboxylic acid biosynthetic process	P	2.5e-06	1.1e-07	324	474	16422	16317	under
GO:0016053	organic acid biosynthetic process	P	2.5e-06	1.1e-07	324	474	16422	16317	under
GO:0006811	ion transport	P	2.7e-06	1.2e-07	396	559	16350	16232	under
GO:0000785	chromatin	C	3e-06	1.3e-07	161	80	16585	16711	over
GO:0016310	phosphorylation	P	3e-06	1.3e-07	245	376	16501	16415	under
GO:0005694	chromosome	C	5.2e-06	2.3e-07	173	90	16573	16701	over
GO:0044427	chromosomal part	C	5.3e-06	2.3e-07	166	85	16580	16706	over
GO:0034728	nucleosome organization	P	5.8e-06	2.6e-07	146	71	16600	16720	over
GO:0006323	DNA packaging	P	6.6e-06	2.9e-07	147	72	16599	16719	over
GO:0071103	DNA conformation change	P	7e-06	3.2e-07	151	75	16595	16716	over
GO:0006812	cation transport	P	7e-06	3.1e-07	362	513	16384	16278	under
GO:0019497	hexachlorocyclohexane metabolic process	P	7.3e-06	3.3e-07	4	35	16742	16756	under
GO:0000786	nucleosome	C	7.5e-06	3.5e-07	145	71	16601	16720	over
GO:0046486	glycerolipid metabolic process	P	7.5e-06	3.5e-07	17	62	16729	16729	under
GO:0031497	chromatin assembly	P	7.5e-06	3.5e-07	145	71	16601	16720	over
GO:0006334	nucleosome assembly	P	7.5e-06	3.5e-07	145	71	16601	16720	over
GO:0006120	mitochondrial electron transport, NADH to ubiquinone	P	7.6e-06	3.6e-07	7	42	16739	16749	under
GO:0055086	nucleobase, nucleoside and nucleotide metabolic process	P	7.8e-06	3.7e-07	488	659	16258	16132	under
GO:0071824	protein-DNA complex subunit organization	P	8.4e-06	4e-07	146	72	16600	16719	over
GO:0016137	glycoside metabolic process	P	9.8e-06	4.6e-07	39	98	16707	16693	under
GO:0032993	protein-DNA complex	C	1.1e-05	5.4e-07	145	72	16601	16719	over
GO:0065004	protein-DNA complex assembly	P	1.1e-05	5.4e-07	145	72	16601	16719	over
GO:0005743	mitochondrial inner membrane	C	1.4e-05	6.7e-07	180	98	16566	16693	over
GO:0009069	serine family amino acid metabolic process	P	1.4e-05	7e-07	113	201	16633	16590	under
GO:0006576	cellular biogenic amine metabolic process	P	1.6e-05	7.7e-07	31	84	16715	16707	under
GO:0009810	stilbene metabolic process	P	1.7e-05	8.6e-07	2	28	16744	16763	under
GO:0009811	stilbene biosynthetic process	P	1.7e-05	8.6e-07	2	28	16744	16763	under
GO:0009804	coumarin metabolic process	P	1.7e-05	8.6e-07	2	28	16744	16763	under
GO:0009805	coumarin biosynthetic process	P	1.7e-05	8.6e-07	2	28	16744	16763	under
GO:0002376	immune system process	P	1.8e-05	9e-07	37	6	16709	16785	over
GO:0055085	transmembrane transport	P	1.9e-05	9.6e-07	686	878	16060	15913	under
GO:0030288	outer membrane-bounded periplasmic space	C	2.2e-05	1.2e-06	148	76	16598	16715	over
GO:0044462	external encapsulating structure part	C	2.2e-05	1.2e-06	148	76	16598	16715	over
GO:0030313	cell envelope	C	2.2e-05	1.2e-06	148	76	16598	16715	over
GO:0042597	periplasmic space	C	2.2e-05	1.2e-06	148	76	16598	16715	over
GO:0017004	cytochrome complex assembly	P	2.2e-05	1.2e-06	141	71	16605	16720	over
GO:0006793	phosphorus metabolic process	P	2.2e-05	1.1e-06	275	401	16471	16390	under
GO:0006796	phosphate metabolic process	P	2.2e-05	1.1e-06	275	401	16471	16390	under
GO:0006753	nucleoside phosphate metabolic process	P	2.5e-05	1.3e-06	466	625	16280	16166	under
GO:0009117	nucleotide metabolic process	P	2.5e-05	1.3e-06	466	625	16280	16166	under
GO:0045254	pyruvate dehydrogenase complex	C	2.6e-05	1.4e-06	3	30	16743	16761	under
GO:0006022	aminoglycan metabolic process	P	2.7e-05	1.4e-06	56	16	16690	16775	over
GO:0004364	glutathione transferase activity	F	3e-05	1.6e-06	98	42	16648	16749	over
GO:0009097	isoleucine biosynthetic process	P	3e-05	1.6e-06	6	37	16740	16754	under
GO:0006558	L-phenylalanine metabolic process	P	3.3e-05	1.8e-06	28	77	16718	16714	under
GO:0006098	pentose-phosphate shunt	P	3.3e-05	1.8e-06	162	260	16584	16531	under
GO:0006739	NADP metabolic process	P	3.3e-05	1.8e-06	162	260	16584	16531	under
GO:0006740	NADPH regeneration	P	3.3e-05	1.8e-06	162	260	16584	16531	under
GO:0015672	monovalent inorganic cation transport	P	3.4e-05	1.9e-06	264	385	16482	16406	under
GO:0015232	heme transporter activity	F	3.8e-05	2.1e-06	132	66	16614	16725	over
GO:0015439	heme-transporting ATPase activity	F	3.8e-05	2.1e-06	132	66	16614	16725	over
GO:0051184	cofactor transporter activity	F	3.8e-05	2.1e-06	132	66	16614	16725	over
GO:0006448	regulation of translational elongation	P	3.8e-05	2.1e-06	21	65	16725	16726	under
GO:0072524	pyridine-containing compound metabolic process	P	4.3e-05	2.4e-06	167	265	16579	16526	under
GO:0019362	pyridine nucleotide metabolic process	P	4.3e-05	2.4e-06	167	265	16579	16526	under
GO:0042196	chlorinated hydrocarbon metabolic process	P	4.8e-05	2.8e-06	6	36	16740	16755	under
GO:0042197	halogenated hydrocarbon metabolic process	P	4.8e-05	2.8e-06	6	36	16740	16755	under
GO:0009099	valine biosynthetic process	P	4.8e-05	2.8e-06	6	36	16740	16755	under
GO:0042773	ATP synthesis coupled electron transport	P	4.8e-05	2.8e-06	37	90	16709	16701	under
GO:0042775	mitochondrial ATP synthesis coupled electron transport	P	4.8e-05	2.8e-06	37	90	16709	16701	under
GO:0006743	ubiquinone metabolic process	P	5.5e-05	3.3e-06	11	46	16735	16745	under
GO:0006744	ubiquinone biosynthetic process	P	5.5e-05	3.3e-06	11	46	16735	16745	under
GO:0070271	protein complex biogenesis	P	5.5e-05	3.2e-06	250	157	16496	16634	over
GO:0006461	protein complex assembly	P	5.5e-05	3.2e-06	250	157	16496	16634	over
GO:0022904	respiratory electron transport chain	P	5.6e-05	3.3e-06	38	91	16708	16700	under
GO:0006417	regulation of translation	P	5.6e-05	3.4e-06	42	97	16704	16694	under
GO:0019866	organelle inner membrane	C	5.8e-05	3.5e-06	183	105	16563	16686	over
GO:0046496	nicotinamide nucleotide metabolic process	P	7.2e-05	4.3e-06	166	261	16580	16530	under
GO:0010608	posttranscriptional regulation of gene expression	P	7.7e-05	4.7e-06	44	99	16702	16692	under
GO:0005634	nucleus	C	8.3e-05	5.1e-06	611	465	16135	16326	over
GO:0009410	response to xenobiotic stimulus	P	8.5e-05	5.2e-06	7	37	16739	16754	under
GO:0006805	xenobiotic metabolic process	P	8.5e-05	5.2e-06	7	37	16739	16754	under
GO:0071466	cellular response to xenobiotic stimulus	P	8.5e-05	5.2e-06	7	37	16739	16754	under
GO:0043623	cellular protein complex assembly	P	8.9e-05	5.5e-06	240	151	16506	16640	over
GO:0008209	androgen metabolic process	P	0.00012	7.6e-06	0	18	16746	16773	under
GO:0008210	estrogen metabolic process	P	0.00012	7.6e-06	0	18	16746	16773	under
GO:0045426	quinone cofactor biosynthetic process	P	0.00013	8.1e-06	12	46	16734	16745	under
GO:0042375	quinone cofactor metabolic process	P	0.00013	8.1e-06	12	46	16734	16745	under
GO:0051246	regulation of protein metabolic process	P	0.00013	7.9e-06	174	268	16572	16523	under
GO:0009098	leucine biosynthetic process	P	0.00014	8.9e-06	7	36	16739	16755	under
GO:0006571	tyrosine biosynthetic process	P	0.00014	8.9e-06	16	53	16730	16738	under
GO:0000162	tryptophan biosynthetic process	P	0.00014	8.9e-06	16	53	16730	16738	under
GO:0046219	indolalkylamine biosynthetic process	P	0.00014	8.9e-06	16	53	16730	16738	under
GO:0016491	oxidoreductase activity	F	0.00016	1e-05	1709	1476	15037	15315	over
GO:0042624	ATPase activity, uncoupled	F	0.00017	1.2e-05	88	157	16658	16634	under
GO:0006810	transport	P	0.00017	1.1e-05	1675	1929	15071	14862	under
GO:0051234	establishment of localization	P	0.00017	1.1e-05	1675	1929	15071	14862	under
GO:0051179	localization	P	0.00017	1.1e-05	1678	1932	15068	14859	under
GO:0071822	protein complex subunit organization	P	0.00019	1.2e-05	261	171	16485	16620	over
GO:0048534	hemopoietic or lymphoid organ development	P	0.00021	1.4e-05	32	6	16714	16785	over
GO:0030097	hemopoiesis	P	0.00021	1.4e-05	32	6	16714	16785	over
GO:0030099	myeloid cell differentiation	P	0.00021	1.4e-05	32	6	16714	16785	over
GO:0002520	immune system development	P	0.00021	1.4e-05	32	6	16714	16785	over
GO:0046339	diacylglycerol metabolic process	P	0.00022	1.5e-05	0	17	16746	16774	under
GO:0006638	neutral lipid metabolic process	P	0.00022	1.5e-05	0	17	16746	16774	under
GO:0006639	acylglycerol metabolic process	P	0.00022	1.5e-05	0	17	16746	16774	under
GO:0006090	pyruvate metabolic process	P	0.00022	1.5e-05	8	37	16738	16754	under
GO:0009094	L-phenylalanine biosynthetic process	P	0.00027	1.9e-05	17	53	16729	16738	under
GO:0006570	tyrosine metabolic process	P	0.00027	1.9e-05	32	77	16714	16714	under
GO:0015935	small ribosomal subunit	C	0.00032	2.2e-05	216	137	16530	16654	over
GO:0044264	cellular polysaccharide metabolic process	P	0.0004	2.8e-05	74	135	16672	16656	under
GO:0044445	cytosolic part	C	0.00041	2.9e-05	127	69	16619	16722	over
GO:0000049	tRNA binding	F	0.00041	3e-05	15	0	16731	16791	over
GO:0030219	megakaryocyte differentiation	P	0.00041	3e-05	15	0	16731	16791	over
GO:0045595	regulation of cell differentiation	P	0.00041	3e-05	15	0	16731	16791	over
GO:0045596	negative regulation of cell differentiation	P	0.00041	3e-05	15	0	16731	16791	over
GO:0045637	regulation of myeloid cell differentiation	P	0.00041	3e-05	15	0	16731	16791	over
GO:0045638	negative regulation of myeloid cell differentiation	P	0.00041	3e-05	15	0	16731	16791	over
GO:0045652	regulation of megakaryocyte differentiation	P	0.00041	3e-05	15	0	16731	16791	over
GO:0045653	negative regulation of megakaryocyte differentiation	P	0.00041	3e-05	15	0	16731	16791	over
GO:0051093	negative regulation of developmental process	P	0.00041	3e-05	15	0	16731	16791	over
GO:0002682	regulation of immune system process	P	0.00041	3e-05	15	0	16731	16791	over
GO:0046483	heterocycle metabolic process	P	0.00042	3.1e-05	824	1000	15922	15791	under
GO:0003677	DNA binding	F	0.00043	3.1e-05	385	279	16361	16512	over
GO:0042401	cellular biogenic amine biosynthetic process	P	0.00046	3.4e-05	24	63	16722	16728	under
GO:0005774	vacuolar membrane	C	0.00048	3.5e-05	103	172	16643	16619	under
GO:0044437	vacuolar part	C	0.00048	3.5e-05	103	172	16643	16619	under
GO:0009095	aromatic amino acid family biosynthetic process, prephenate pathway	P	0.00052	3.8e-05	18	53	16728	16738	under
GO:0034754	cellular hormone metabolic process	P	0.00053	4e-05	1	19	16745	16772	under
GO:0010817	regulation of hormone levels	P	0.00053	4e-05	1	19	16745	16772	under
GO:0042445	hormone metabolic process	P	0.00053	4e-05	1	19	16745	16772	under
GO:0046343	streptomycin metabolic process	P	0.00053	4.1e-05	6	31	16740	16760	under
GO:0030647	aminoglycoside antibiotic metabolic process	P	0.00053	4.1e-05	6	31	16740	16760	under
GO:0030648	aminoglycoside antibiotic biosynthetic process	P	0.00053	4.1e-05	6	31	16740	16760	under
GO:0019872	streptomycin biosynthetic process	P	0.00053	4.1e-05	6	31	16740	16760	under
GO:0017000	antibiotic biosynthetic process	P	0.00053	4.1e-05	6	31	16740	16760	under
GO:0017144	drug metabolic process	P	0.00053	4.1e-05	6	31	16740	16760	under
GO:0016999	antibiotic metabolic process	P	0.00053	4.1e-05	6	31	16740	16760	under
GO:0009082	branched chain family amino acid biosynthetic process	P	0.00053	4e-05	9	37	16737	16754	under
GO:0042623	ATPase activity, coupled	F	0.00056	4.3e-05	257	173	16489	16618	over
GO:0019643	reductive tricarboxylic acid cycle	P	0.00084	6.5e-05	9	36	16737	16755	under
GO:0019482	beta-alanine metabolic process	P	0.00084	6.5e-05	9	36	16737	16755	under
GO:0016861	intramolecular oxidoreductase activity, interconverting aldoses and ketoses	F	0.00089	6.9e-05	81	38	16665	16753	over
GO:0005829	cytosol	C	0.00099	7.7e-05	147	87	16599	16704	over
GO:0034660	ncRNA metabolic process	P	0.0011	8.5e-05	111	60	16635	16731	over
GO:0047763	caffeate O-methyltransferase activity	F	0.0013	0.0001	34	9	16712	16782	over
GO:0051186	cofactor metabolic process	P	0.0013	0.0001	416	536	16330	16255	under
GO:0016209	antioxidant activity	F	0.0014	0.00011	139	82	16607	16709	over
GO:0016798	hydrolase activity, acting on glycosyl bonds	F	0.0014	0.00011	181	115	16565	16676	over
GO:0006518	peptide metabolic process	P	0.0016	0.00013	25	61	16721	16730	under
GO:0022900	electron transport chain	P	0.0016	0.00013	172	251	16574	16540	under
GO:0004751	ribose-5-phosphate isomerase activity	F	0.0018	0.00015	67	30	16679	16761	over
GO:0043581	mycelium development	P	0.0018	0.00014	16	1	16730	16790	over
GO:0009052	pentose-phosphate shunt, non-oxidative branch	P	0.0018	0.00015	67	30	16679	16761	over
GO:0019530	taurine metabolic process	P	0.0019	0.00016	3	22	16743	16769	under
GO:0006573	valine metabolic process	P	0.0019	0.00015	26	62	16720	16729	under
GO:0033179	proton-transporting V-type ATPase, V0 domain	C	0.002	0.00016	122	189	16624	16602	under
GO:0030154	cell differentiation	P	0.002	0.00017	33	9	16713	16782	over
GO:0019843	rRNA binding	F	0.0023	0.00019	379	284	16367	16507	over
GO:0044238	primary metabolic process	P	0.0027	0.00023	5652	5349	11094	11442	over
GO:0006471	protein amino acid ADP-ribosylation	P	0.0028	0.00023	87	45	16659	16746	over
GO:0043687	post-translational protein modification	P	0.003	0.00025	102	162	16644	16629	under
GO:0016138	glycoside biosynthetic process	P	0.0035	0.00029	8	31	16738	16760	under
GO:0016070	RNA metabolic process	P	0.0036	0.00031	257	182	16489	16609	over
GO:0016072	rRNA metabolic process	P	0.0038	0.00032	24	5	16722	16786	over
GO:0006364	rRNA processing	P	0.0038	0.00032	24	5	16722	16786	over
GO:0006554	lysine catabolic process	P	0.0038	0.00032	6	27	16740	16764	under
GO:0009068	aspartate family amino acid catabolic process	P	0.0038	0.00032	6	27	16740	16764	under
GO:0030163	protein catabolic process	P	0.0038	0.00033	102	57	16644	16734	over
GO:0033176	proton-transporting V-type ATPase complex	C	0.0043	0.00037	127	191	16619	16600	under
GO:0015980	energy derivation by oxidation of organic compounds	P	0.0043	0.00037	93	149	16653	16642	under
GO:0009056	catabolic process	P	0.0045	0.00039	838	704	15908	16087	over
GO:0006563	L-serine metabolic process	P	0.005	0.00044	40	79	16706	16712	under
GO:0009072	aromatic amino acid family metabolic process	P	0.005	0.00043	51	94	16695	16697	under
GO:0046417	chorismate metabolic process	P	0.0051	0.00044	22	53	16724	16738	under
GO:0009073	aromatic amino acid family biosynthetic process	P	0.0051	0.00044	22	53	16724	16738	under
GO:0031966	mitochondrial membrane	C	0.0052	0.00046	264	190	16482	16601	over
GO:0004478	methionine adenosyltransferase activity	F	0.0052	0.00045	127	190	16619	16601	under
GO:0045333	cellular respiration	P	0.0052	0.00046	89	143	16657	16648	under
GO:0016192	vesicle-mediated transport	P	0.0054	0.00048	239	169	16507	16622	over
GO:0006550	isoleucine catabolic process	P	0.0057	0.00051	7	28	16739	16763	under
GO:0006552	leucine catabolic process	P	0.0057	0.00051	7	28	16739	16763	under
GO:0016052	carbohydrate catabolic process	P	0.0057	0.0005	623	509	16123	16282	over
GO:0016682	oxidoreductase activity, acting on diphenols and related substances as donors, oxygen as acceptor	F	0.006	0.00053	23	5	16723	16786	over
GO:0016820	hydrolase activity, acting on acid anhydrides, catalyzing transmembrane movement of substances	F	0.006	0.00054	188	127	16558	16664	over
GO:0005982	starch metabolic process	P	0.0062	0.00055	32	67	16714	16724	under
GO:0016881	acid-amino acid ligase activity	F	0.0065	0.00059	124	185	16622	16606	under
GO:0008483	transaminase activity	F	0.0067	0.00061	75	124	16671	16667	under
GO:0019787	small conjugating protein ligase activity	F	0.0071	0.00064	117	176	16629	16615	under
GO:0016740	transferase activity	F	0.0078	0.00071	1873	1686	14873	15105	over
GO:0042431	indole metabolic process	P	0.0079	0.00073	2	17	16744	16774	under
GO:0042432	indole biosynthetic process	P	0.0079	0.00073	2	17	16744	16774	under
GO:0016853	isomerase activity	F	0.008	0.00074	289	214	16457	16577	over
GO:0032502	developmental process	P	0.008	0.00074	117	71	16629	16720	over
GO:0005740	mitochondrial envelope	C	0.0083	0.00077	269	197	16477	16594	over
GO:0006544	glycine metabolic process	P	0.0085	0.00078	40	77	16706	16714	under
GO:0048869	cellular developmental process	P	0.0087	0.00081	33	11	16713	16780	over
GO:0005985	sucrose metabolic process	P	0.0092	0.00086	33	67	16713	16724	under
GO:0016769	transferase activity, transferring nitrogenous groups	F	0.0093	0.00087	77	125	16669	16666	under
GO:0015934	large ribosomal subunit	C	0.0096	0.0009	63	31	16683	16760	over
GO:0044429	mitochondrial part	C	0.0097	0.00091	298	223	16448	16568	over
GO:0007167	enzyme linked receptor protein signaling pathway	P	0.0097	0.00091	4	21	16742	16770	under
GO:0042626	ATPase activity, coupled to transmembrane movement of substances	F	0.01	0.00095	185	127	16561	16664	over
GO:0043492	ATPase activity, coupled to movement of substances	F	0.01	0.00095	185	127	16561	16664	over
GO:0016860	intramolecular oxidoreductase activity	F	0.011	0.001	99	58	16647	16733	over
GO:0016879	ligase activity, forming carbon-nitrogen bonds	F	0.011	0.0011	136	196	16610	16595	under
GO:0031399	regulation of protein modification process	P	0.011	0.001	29	9	16717	16782	over
GO:0031324	negative regulation of cellular metabolic process	P	0.011	0.0011	34	12	16712	16779	over
GO:0006073	cellular glucan metabolic process	P	0.011	0.0011	59	101	16687	16690	under
GO:0009108	coenzyme biosynthetic process	P	0.011	0.0011	69	114	16677	16677	under
GO:0009309	amine biosynthetic process	P	0.011	0.0011	191	261	16555	16530	under
GO:0034613	cellular protein localization	P	0.011	0.001	428	339	16318	16452	over
GO:0070727	cellular macromolecule localization	P	0.011	0.001	428	339	16318	16452	over
GO:0019001	guanyl nucleotide binding	F	0.012	0.0012	479	386	16267	16405	over
GO:0005525	GTP binding	F	0.012	0.0012	479	386	16267	16405	over
GO:0032561	guanyl ribonucleotide binding	F	0.012	0.0012	479	386	16267	16405	over
GO:0044042	glucan metabolic process	P	0.012	0.0012	60	102	16686	16689	under
GO:0008652	cellular amino acid biosynthetic process	P	0.012	0.0012	183	251	16563	16540	under
GO:0046907	intracellular transport	P	0.012	0.0012	442	353	16304	16438	over
GO:0033177	proton-transporting two-sector ATPase complex, proton-transporting domain	C	0.013	0.0013	135	194	16611	16597	under
GO:0006886	intracellular protein transport	P	0.013	0.0012	424	337	16322	16454	over
GO:0006066	alcohol metabolic process	P	0.013	0.0013	694	582	16052	16209	over
GO:0022626	cytosolic ribosome	C	0.014	0.0014	74	40	16672	16751	over
GO:0006553	lysine metabolic process	P	0.014	0.0014	10	31	16736	16760	under
GO:0048523	negative regulation of cellular process	P	0.014	0.0014	67	35	16679	16756	over
GO:0006694	steroid biosynthetic process	P	0.015	0.0015	15	39	16731	16752	under
GO:0034470	ncRNA processing	P	0.015	0.0015	83	47	16663	16744	over
GO:0016042	lipid catabolic process	P	0.015	0.0015	21	48	16725	16743	under
GO:0007275	multicellular organismal development	P	0.015	0.0016	110	68	16636	16723	over
GO:0005794	Golgi apparatus	C	0.017	0.0017	236	173	16510	16618	over
GO:0016772	transferase activity, transferring phosphorus-containing groups	F	0.017	0.0017	723	612	16023	16179	over
GO:0006352	transcription initiation	P	0.018	0.0018	12	1	16734	16790	over
GO:0009955	adaxial/abaxial pattern formation	P	0.018	0.0018	26	8	16720	16783	over
GO:0007389	pattern specification process	P	0.018	0.0018	26	8	16720	16783	over
GO:0003002	regionalization	P	0.018	0.0018	26	8	16720	16783	over
GO:0009081	branched chain family amino acid metabolic process	P	0.018	0.0019	32	63	16714	16728	under
GO:0032501	multicellular organismal process	P	0.019	0.0019	129	84	16617	16707	over
GO:0016836	hydro-lyase activity	F	0.02	0.002	105	65	16641	16726	over
GO:0008643	carbohydrate transport	P	0.02	0.0021	13	35	16733	16756	under
GO:0000015	phosphopyruvate hydratase complex	C	0.021	0.0022	43	19	16703	16772	over
GO:0004634	phosphopyruvate hydratase activity	F	0.021	0.0022	43	19	16703	16772	over
GO:0046914	transition metal ion binding	F	0.021	0.0022	686	580	16060	16211	over
GO:0016835	carbon-oxygen lyase activity	F	0.023	0.0025	113	72	16633	16719	over
GO:0008135	translation factor activity, nucleic acid binding	F	0.023	0.0024	139	93	16607	16698	over
GO:0022625	cytosolic large ribosomal subunit	C	0.024	0.0026	44	20	16702	16771	over
GO:0019321	pentose metabolic process	P	0.024	0.0026	109	69	16637	16722	over
GO:0005739	mitochondrion	C	0.025	0.0027	1080	951	15666	15840	over
GO:0030170	pyridoxal phosphate binding	F	0.026	0.0028	144	200	16602	16591	under
GO:0070279	vitamin B6 binding	F	0.026	0.0028	144	200	16602	16591	under
GO:0009311	oligosaccharide metabolic process	P	0.027	0.0029	36	67	16710	16724	under
GO:0005984	disaccharide metabolic process	P	0.027	0.0029	36	67	16710	16724	under
GO:0006006	glucose metabolic process	P	0.027	0.0029	610	513	16136	16278	over
GO:0019318	hexose metabolic process	P	0.027	0.0029	634	535	16112	16256	over
GO:0005996	monosaccharide metabolic process	P	0.027	0.0029	645	545	16101	16246	over
GO:0048513	organ development	P	0.028	0.003	33	13	16713	16778	over
GO:0009892	negative regulation of metabolic process	P	0.028	0.0031	36	15	16710	16776	over
GO:0006714	sesquiterpenoid metabolic process	P	0.028	0.0031	13	34	16733	16757	under
GO:0043288	apocarotenoid metabolic process	P	0.028	0.0031	13	34	16733	16757	under
GO:0043289	apocarotenoid biosynthetic process	P	0.028	0.0031	13	34	16733	16757	under
GO:0016106	sesquiterpenoid biosynthetic process	P	0.028	0.0031	13	34	16733	16757	under
GO:0009687	abscisic acid metabolic process	P	0.028	0.0031	13	34	16733	16757	under
GO:0009688	abscisic acid biosynthetic process	P	0.028	0.0031	13	34	16733	16757	under
GO:0051761	sesquiterpene metabolic process	P	0.028	0.0031	13	34	16733	16757	under
GO:0051762	sesquiterpene biosynthetic process	P	0.028	0.0031	13	34	16733	16757	under
GO:0046246	terpene biosynthetic process	P	0.028	0.0031	13	34	16733	16757	under
GO:0034220	ion transmembrane transport	P	0.028	0.0031	191	254	16555	16537	under
GO:0016168	chlorophyll binding	F	0.029	0.0032	536	637	16210	16154	under
GO:0006399	tRNA metabolic process	P	0.029	0.0033	89	54	16657	16737	over
GO:0008207	C21-steroid hormone metabolic process	P	0.03	0.0034	1	12	16745	16779	under
GO:0008757	S-adenosylmethionine-dependent methyltransferase activity	F	0.033	0.0038	50	25	16696	16766	over
GO:0008159	positive transcription elongation factor activity	F	0.034	0.0039	8	0	16738	16791	over
GO:0004437	inositol or phosphatidylinositol phosphatase activity	F	0.034	0.0039	8	0	16738	16791	over
GO:0004619	phosphoglycerate mutase activity	F	0.034	0.0039	8	0	16738	16791	over
GO:0046912	transferase activity, transferring acyl groups, acyl groups converted into alkyl on transfer	F	0.034	0.0039	8	0	16738	16791	over
GO:0005783	endoplasmic reticulum	C	0.036	0.0041	185	134	16561	16657	over
GO:2000026	regulation of multicellular organismal development	P	0.038	0.0044	15	3	16731	16788	over
GO:0051239	regulation of multicellular organismal process	P	0.038	0.0044	15	3	16731	16788	over
GO:0045277	respiratory chain complex IV	C	0.039	0.0045	13	33	16733	16758	under
GO:0015293	symporter activity	F	0.039	0.0045	13	33	16733	16758	under
GO:0004842	ubiquitin-protein ligase activity	F	0.039	0.0045	94	138	16652	16653	under
GO:0010605	negative regulation of macromolecule metabolic process	P	0.039	0.0045	35	15	16711	16776	over
GO:0007049	cell cycle	P	0.039	0.0045	38	17	16708	16774	over
GO:0004553	hydrolase activity, hydrolyzing O-glycosyl compounds	F	0.04	0.0046	144	100	16602	16691	over
GO:0004601	peroxidase activity	F	0.041	0.0047	90	56	16656	16735	over
GO:0016684	oxidoreductase activity, acting on peroxide as acceptor	F	0.041	0.0047	90	56	16656	16735	over
GO:0051716	cellular response to stimulus	P	0.041	0.0048	468	559	16278	16232	under
GO:0005886	plasma membrane	C	0.042	0.005	102	147	16644	16644	under
GO:0016675	oxidoreductase activity, acting on heme group of donors	F	0.042	0.005	60	33	16686	16758	over
GO:0016676	oxidoreductase activity, acting on heme group of donors, oxygen as acceptor	F	0.042	0.005	60	33	16686	16758	over
GO:0004129	cytochrome-c oxidase activity	F	0.042	0.005	60	33	16686	16758	over
GO:0015002	heme-copper terminal oxidase activity	F	0.042	0.005	60	33	16686	16758	over
GO:0016741	transferase activity, transferring one-carbon groups	F	0.042	0.005	254	195	16492	16596	over
GO:0009306	protein secretion	P	0.042	0.0051	10	28	16736	16763	under
GO:0051252	regulation of RNA metabolic process	P	0.042	0.005	86	53	16660	16738	over
GO:0015985	energy coupled proton transport, down electrochemical gradient	P	0.042	0.005	187	246	16559	16545	under
GO:0015986	ATP synthesis coupled proton transport	P	0.042	0.005	187	246	16559	16545	under
GO:0042592	homeostatic process	P	0.043	0.0052	187	137	16559	16654	over
GO:0006206	pyrimidine base metabolic process	P	0.044	0.0053	18	40	16728	16751	under
GO:0006531	aspartate metabolic process	P	0.045	0.0054	12	31	16734	16760	under
GO:0005506	iron ion binding	F	0.047	0.0057	163	117	16583	16674	over
GO:0016301	kinase activity	F	0.048	0.0057	634	542	16112	16249	over
GO:0042274	ribosomal small subunit biogenesis	P	0.048	0.0058	20	6	16726	16785	over
GO:0009395	phospholipid catabolic process	P	0.049	0.006	9	26	16737	16765	under
